# Supplementary material for: A Series of Polymer-Supported Polyoxometalates as Heterogeneous Photocatalysts for Degradation of Organic Dye
Source: Molecules. 2023 May 8;28(9):3968. doi: 10.3390/molecules28093968 (PMC10179983; doi:10.3390/molecules28093968)
Supplement: Supplementary file 1 [file molecules-28-03968-s001.zip]

Archive with 1 entries (1 files):
- molecules-2366891-supplementary.pdf
